# Supplementary material for: Deep integrative models for large-scale human genomics
Source: Nucleic Acids Res. 2023 May 24;51(12):e67. doi: 10.1093/nar/gkad373 (PMC10325897; doi:10.1093/nar/gkad373)
Supplement: gkad373_Supplemental_Files [file gkad373_supplemental_files.zip]

Archive with 2 entries (2 files):
- supplementary_data.xlsx
- ukbb_supervised_supplementary.pdf
