# Supplementary material for: Deep integrative models for large-scale human genomics
Source: Nucleic Acids Res. 2023 May 24;51(12):e67. doi: 10.1093/nar/gkad373 (PMC10325897; doi:10.1093/nar/gkad373)
Supplement: gkad373_Supplemental_Files [file gkad373_supplemental_files.zip › supplementary_data.xlsx]

## Sheet: 1
Supplementary data 1: Results from performing random neural architecture search comparing GLN, CNN and MLP based models on Type 1 Diabets, Atrial Fibrillation, Hypertension and Type 2 Diabetes.
Trait	RB DO	KERNEL WIDTH	CHANNEL EXP BASE	Best Validation ROC AUC	Model	DOWN STRIDE	FC REPR DIM	FIRST CHANNEL EXPANSION	LAYERS	FC TASK DIM	FC DO
AFF	0	128.0	2.0	0.710826	GLN
AFF	0	128.0	3.0	0.724276	GLN
AFF	0	16.0	2.0	0.711099	GLN
AFF	0	32.0	2.0	0.718483	GLN
AFF	0	64.0	3.0	0.700533	GLN
AFF	0.1	128.0	2.0	0.714082	GLN
AFF	0.1	128.0	3.0	0.715262	GLN
AFF	0.1	16.0	2.0	0.718611	GLN
AFF	0.1	32.0	2.0	0.718881	GLN
AFF	0.1	32.0	3.0	0.685548	GLN
AFF	0.1	64.0	2.0	0.730705	GLN
AFF	0.1	64.0	3.0	0.713681	GLN
AFF	0.25	128.0	2.0	0.709387	GLN
AFF	0.25	128.0	3.0	0.727438	GLN
AFF	0.25	16.0	2.0	0.734655	GLN
AFF	0.25	32.0	2.0	0.732284	GLN
AFF	0.25	32.0	3.0	0.731752	GLN
AFF	0.25	64.0	2.0	0.737245	GLN
AFF	0.5	128.0	2.0	0.712216	GLN
AFF	0.5	128.0	3.0	0.736432	GLN
AFF	0.5	16.0	2.0	0.747203	GLN
AFF	0.5	64.0	2.0	0.739126	GLN
AFF	0.5	64.0	3.0	0.728526	GLN
HTD	0	128.0	2.0	0.710187	GLN
HTD	0	128.0	3.0	0.706195	GLN
HTD	0	16.0	2.0	0.69989	GLN
HTD	0	32.0	2.0	0.697081	GLN
HTD	0	64.0	3.0	0.717983	GLN
HTD	0.1	128.0	2.0	0.716174	GLN
HTD	0.1	128.0	3.0	0.723658	GLN
HTD	0.1	16.0	2.0	0.713676	GLN
HTD	0.1	32.0	2.0	0.702872	GLN
HTD	0.1	32.0	3.0	0.722182	GLN
HTD	0.1	64.0	2.0	0.719121	GLN
HTD	0.1	64.0	3.0	0.719789	GLN
HTD	0.25	128.0	2.0	0.715311	GLN
HTD	0.25	128.0	3.0	0.718242	GLN
HTD	0.25	16.0	2.0	0.721548	GLN
HTD	0.25	32.0	2.0	0.716396	GLN
HTD	0.25	32.0	3.0	0.724131	GLN
HTD	0.25	64.0	2.0	0.727027	GLN
HTD	0.5	128.0	2.0	0.720298	GLN
HTD	0.5	128.0	3.0	0.726	GLN
HTD	0.5	16.0	2.0	0.743886	GLN
HTD	0.5	64.0	2.0	0.735878	GLN
HTD	0.5	64.0	3.0	0.733594	GLN
T1D	0	128.0	2.0	0.655029	GLN
T1D	0	128.0	3.0	0.642343	GLN
T1D	0	16.0	2.0	0.662094	GLN
T1D	0	32.0	2.0	0.682861	GLN
T1D	0	32.0	3.0	0.673793	GLN
T1D	0	64.0	2.0	0.666926	GLN
T1D	0	64.0	3.0	0.679178	GLN
T1D	0.1	128.0	2.0	0.655902	GLN
T1D	0.1	128.0	3.0	0.668455	GLN
T1D	0.1	16.0	2.0	0.692923	GLN
T1D	0.1	32.0	2.0	0.667254	GLN
T1D	0.1	32.0	3.0	0.665805	GLN
T1D	0.1	64.0	2.0	0.674383	GLN
T1D	0.1	64.0	3.0	0.668498	GLN
T1D	0.25	128.0	2.0	0.674092	GLN
T1D	0.25	128.0	3.0	0.667428	GLN
T1D	0.25	16.0	2.0	0.704031	GLN
T1D	0.25	32.0	2.0	0.68271	GLN
T1D	0.25	32.0	3.0	0.65796	GLN
T1D	0.25	64.0	2.0	0.658133	GLN
T1D	0.5	128.0	2.0	0.682562	GLN
T1D	0.5	128.0	3.0	0.676683	GLN
T1D	0.5	16.0	2.0	0.710376	GLN
T1D	0.5	64.0	2.0	0.681859	GLN
T1D	0.5	64.0	3.0	0.683797	GLN
T2D	0	128.0	2.0	0.689342	GLN
T2D	0	128.0	3.0	0.686912	GLN
T2D	0	16.0	2.0	0.688494	GLN
T2D	0	32.0	2.0	0.686453	GLN
T2D	0	64.0	3.0	0.691932	GLN
T2D	0.1	128.0	2.0	0.692277	GLN
T2D	0.1	128.0	3.0	0.692732	GLN
T2D	0.1	16.0	2.0	0.696255	GLN
T2D	0.1	32.0	2.0	0.691304	GLN
T2D	0.1	32.0	3.0	0.685536	GLN
T2D	0.1	64.0	2.0	0.695031	GLN
T2D	0.1	64.0	3.0	0.690294	GLN
T2D	0.25	128.0	2.0	0.693727	GLN
T2D	0.25	128.0	3.0	0.69339	GLN
T2D	0.25	16.0	2.0	0.709158	GLN
T2D	0.25	32.0	2.0	0.690523	GLN
T2D	0.25	32.0	3.0	0.697812	GLN
T2D	0.25	64.0	2.0	0.697061	GLN
T2D	0.5	128.0	2.0	0.69327	GLN
T2D	0.5	128.0	3.0	0.707118	GLN
T2D	0.5	16.0	2.0	0.723514	GLN
T2D	0.5	64.0	2.0	0.707314	GLN
T2D	0.5	64.0	3.0	0.70577	GLN
AFF	0	128.0	4.0	0.735001	CNN	16.0	512.0	1.0
AFF	0	128.0	4.0	0.733752	CNN	16.0	512.0	4.0
AFF	0	32.0	5.0	0.718262	CNN	4.0	128.0	1.0
AFF	0	64.0	4.0	0.73655	CNN	16.0	128.0	4.0
AFF	0	64.0	3.0	0.734501	CNN	16.0	64.0	2.0
AFF	0	64.0	2.0	0.73788	CNN	4.0	128.0	4.0
AFF	0.1	128.0	4.0	0.737312	CNN	4.0	128.0	1.0
AFF	0.1	128.0	3.0	0.737045	CNN	8.0	64.0	2.0
AFF	0.1	16.0	2.0	0.662629	CNN	4.0	256.0	2.0
AFF	0.1	64.0	4.0	0.728247	CNN	4.0	256.0	1.0
AFF	0.25	128.0	4.0	0.734601	CNN	16.0	512.0	1.0
AFF	0.25	128.0	2.0	0.736085	CNN	8.0	256.0	4.0
AFF	0.25	16.0	5.0	0.731069	CNN	16.0	128.0	2.0
AFF	0.25	16.0	2.0	0.737627	CNN	4.0	64.0	4.0
AFF	0.25	16.0	4.0	0.738592	CNN	8.0	512.0	1.0
AFF	0.25	32.0	4.0	0.735503	CNN	8.0	64.0	4.0
AFF	0.25	64.0	3.0	0.7385	CNN	16.0	512.0	4.0
AFF	0.25	64.0	2.0	0.736082	CNN	4.0	256.0	4.0
AFF	0.5	128.0	2.0	0.737842	CNN	16.0	512.0	1.0
AFF	0.5	128.0	5.0	0.736011	CNN	4.0	128.0	1.0
AFF	0.5	32.0	5.0	0.722984	CNN	16.0	128.0	2.0
AFF	0.5	32.0	2.0	0.738222	CNN	8.0	128.0	2.0
AFF	0.5	32.0	4.0	0.734285	CNN	8.0	256.0	4.0
AFF	0.5	64.0	4.0	0.737502	CNN	8.0	256.0	1.0
AFF	0.5	64.0	3.0	0.736947	CNN	8.0	64.0	1.0
HTD	0	128.0	4.0	0.7112	CNN	16.0	512.0	1.0
HTD	0	128.0	4.0	0.716191	CNN	16.0	512.0	4.0
HTD	0	32.0	5.0	0.696112	CNN	4.0	128.0	1.0
HTD	0	64.0	4.0	0.714345	CNN	16.0	128.0	4.0
HTD	0	64.0	3.0	0.722859	CNN	16.0	64.0	2.0
HTD	0	64.0	2.0	0.715679	CNN	4.0	128.0	4.0
HTD	0.1	128.0	4.0	0.71084	CNN	4.0	128.0	1.0
HTD	0.1	128.0	3.0	0.718316	CNN	8.0	64.0	2.0
HTD	0.1	16.0	2.0	0.720842	CNN	4.0	256.0	2.0
HTD	0.1	64.0	4.0	0.714981	CNN	4.0	256.0	1.0
HTD	0.25	128.0	4.0	0.714267	CNN	16.0	512.0	1.0
HTD	0.25	128.0	2.0	0.722461	CNN	8.0	256.0	4.0
HTD	0.25	16.0	5.0	0.724179	CNN	16.0	128.0	2.0
HTD	0.25	16.0	2.0	0.718943	CNN	4.0	64.0	4.0
HTD	0.25	16.0	4.0	0.714745	CNN	8.0	512.0	1.0
HTD	0.25	32.0	4.0	0.717202	CNN	8.0	64.0	4.0
HTD	0.25	64.0	3.0	0.722142	CNN	16.0	512.0	4.0
HTD	0.25	64.0	2.0	0.679937	CNN	4.0	256.0	4.0
HTD	0.5	128.0	2.0	0.720412	CNN	16.0	512.0	1.0
HTD	0.5	128.0	5.0	0.7096	CNN	4.0	128.0	1.0
HTD	0.5	32.0	5.0	0.692525	CNN	16.0	128.0	2.0
HTD	0.5	32.0	2.0	0.725935	CNN	8.0	128.0	2.0
HTD	0.5	32.0	4.0	0.721561	CNN	8.0	256.0	4.0
HTD	0.5	64.0	4.0	0.727137	CNN	8.0	256.0	1.0
HTD	0.5	64.0	3.0	0.678832	CNN	8.0	64.0	1.0
T1D	0	128.0	4.0	0.656901	CNN	16.0	512.0	1.0
T1D	0	128.0	4.0	0.665889	CNN	16.0	512.0	4.0
T1D	0	32.0	5.0	0.650967	CNN	4.0	128.0	1.0
T1D	0	64.0	4.0	0.676499	CNN	16.0	128.0	4.0
T1D	0	64.0	3.0	0.66896	CNN	16.0	64.0	2.0
T1D	0	64.0	2.0	0.663649	CNN	4.0	128.0	4.0
T1D	0.1	128.0	4.0	0.653751	CNN	4.0	128.0	1.0
T1D	0.1	128.0	3.0	0.65184	CNN	8.0	64.0	2.0
T1D	0.1	16.0	2.0	0.687017	CNN	4.0	256.0	2.0
T1D	0.1	64.0	4.0	0.657449	CNN	4.0	256.0	1.0
T1D	0.25	128.0	4.0	0.665587	CNN	16.0	512.0	1.0
T1D	0.25	128.0	2.0	0.655164	CNN	8.0	256.0	4.0
T1D	0.25	16.0	5.0	0.667601	CNN	16.0	128.0	2.0
T1D	0.25	16.0	2.0	0.622389	CNN	4.0	64.0	4.0
T1D	0.25	16.0	4.0	0.626185	CNN	8.0	512.0	1.0
T1D	0.25	32.0	4.0	0.675106	CNN	8.0	64.0	4.0
T1D	0.25	64.0	3.0	0.679131	CNN	16.0	512.0	4.0
T1D	0.25	64.0	2.0	0.685921	CNN	4.0	256.0	4.0
T1D	0.5	128.0	2.0	0.693215	CNN	16.0	512.0	1.0
T1D	0.5	128.0	5.0	0.641371	CNN	4.0	128.0	1.0
T1D	0.5	32.0	5.0	0.675885	CNN	16.0	128.0	2.0
T1D	0.5	32.0	2.0	0.621791	CNN	8.0	128.0	2.0
T1D	0.5	32.0	4.0	0.676561	CNN	8.0	256.0	4.0
T1D	0.5	64.0	4.0	0.677901	CNN	8.0	256.0	1.0
T1D	0.5	64.0	3.0	0.673068	CNN	8.0	64.0	1.0
T2D	0	128.0	4.0	0.682396	CNN	16.0	512.0	1.0
T2D	0	128.0	4.0	0.677356	CNN	16.0	512.0	4.0
T2D	0	32.0	5.0	0.671313	CNN	4.0	128.0	1.0
T2D	0	64.0	4.0	0.680513	CNN	16.0	128.0	4.0
T2D	0	64.0	3.0	0.683938	CNN	16.0	64.0	2.0
T2D	0	64.0	2.0	0.6866	CNN	4.0	128.0	4.0
T2D	0.1	128.0	4.0	0.686454	CNN	4.0	128.0	1.0
T2D	0.1	128.0	3.0	0.682842	CNN	8.0	64.0	2.0
T2D	0.1	16.0	2.0	0.684267	CNN	4.0	256.0	2.0
T2D	0.1	64.0	4.0	0.670406	CNN	4.0	256.0	1.0
T2D	0.25	128.0	4.0	0.673901	CNN	16.0	512.0	1.0
T2D	0.25	128.0	2.0	0.685405	CNN	8.0	256.0	4.0
T2D	0.25	16.0	5.0	0.683754	CNN	16.0	128.0	2.0
T2D	0.25	16.0	2.0	0.685214	CNN	4.0	64.0	4.0
T2D	0.25	16.0	4.0	0.684652	CNN	8.0	512.0	1.0
T2D	0.25	32.0	4.0	0.664696	CNN	8.0	64.0	4.0
T2D	0.25	64.0	3.0	0.684957	CNN	16.0	512.0	4.0
T2D	0.25	64.0	2.0	0.679781	CNN	4.0	256.0	4.0
T2D	0.5	128.0	2.0	0.686292	CNN	16.0	512.0	1.0
T2D	0.5	128.0	5.0	0.685593	CNN	4.0	128.0	1.0
T2D	0.5	32.0	5.0	0.683983	CNN	16.0	128.0	2.0
T2D	0.5	32.0	2.0	0.625386	CNN	8.0	128.0	2.0
T2D	0.5	32.0	4.0	0.686154	CNN	8.0	256.0	4.0
T2D	0.5	64.0	4.0	0.687842	CNN	8.0	256.0	1.0
T2D	0.5	64.0	3.0	0.687183	CNN	8.0	64.0	1.0
AFF	0.1			0.66963	MLP				2.0	16.0	0.0
AFF	0			0.658576	MLP				2.0	32.0	0.0
AFF	0.25			0.661759	MLP				2.0	32.0	0.0
AFF	0.5			0.669267	MLP				2.0	32.0	0.1
AFF	0.5			0.671949	MLP				2.0	32.0	0.25
AFF	0			0.643918	MLP				2.0	8.0	0.0
AFF	0.1			0.628616	MLP				2.0	8.0	0.0
AFF	0.1			0.681238	MLP				2.0	8.0	0.5
AFF	0.25			0.684544	MLP				2.0	8.0	0.5
AFF	0.5			0.686673	MLP				2.0	8.0	0.5
AFF	0			0.66118	MLP				4.0	32.0	0.25
AFF	0.5			0.669574	MLP				4.0	32.0	0.1
AFF	0.25			0.685825	MLP				4.0	4.0	0.25
AFF	0.5			0.686006	MLP				4.0	4.0	0.1
AFF	0			0.669394	MLP				4.0	8.0	0.1
AFF	0			0.677505	MLP				4.0	8.0	0.5
AFF	0.1			0.668999	MLP				4.0	8.0	0.1
AFF	0.1			0.6455	MLP				8.0	32.0	0.0
AFF	0.25			0.667669	MLP				8.0	32.0	0.25
AFF	0			0.692807	MLP				8.0	4.0	0.25
AFF	0.25			0.688649	MLP				8.0	4.0	0.25
AFF	0.25			0.694851	MLP				8.0	4.0	0.5
AFF	0.5			0.690199	MLP				8.0	4.0	0.0
AFF	0.5			0.688335	MLP				8.0	4.0	0.1
AFF	0			0.669238	MLP				8.0	8.0	0.1
HTD	0.1			0.684194	MLP				2.0	16.0	0.0
HTD	0			0.696987	MLP				2.0	32.0	0.0
HTD	0.25			0.695147	MLP				2.0	32.0	0.0
HTD	0.5			0.694053	MLP				2.0	32.0	0.1
HTD	0.5			0.710016	MLP				2.0	32.0	0.25
HTD	0			0.680195	MLP				2.0	8.0	0.0
HTD	0.1			0.672247	MLP				2.0	8.0	0.0
HTD	0.1			0.7019	MLP				2.0	8.0	0.5
HTD	0.25			0.703854	MLP				2.0	8.0	0.5
HTD	0.5			0.70129	MLP				2.0	8.0	0.5
HTD	0			0.685299	MLP				4.0	32.0	0.25
HTD	0.5			0.692202	MLP				4.0	32.0	0.1
HTD	0.25			0.699151	MLP				4.0	4.0	0.25
HTD	0.5			0.701264	MLP				4.0	4.0	0.1
HTD	0			0.696256	MLP				4.0	8.0	0.1
HTD	0			0.705325	MLP				4.0	8.0	0.5
HTD	0.1			0.694148	MLP				4.0	8.0	0.1
HTD	0.1			0.684435	MLP				8.0	32.0	0.0
HTD	0.25			0.685899	MLP				8.0	32.0	0.25
HTD	0			0.705789	MLP				8.0	4.0	0.25
HTD	0.25			0.710332	MLP				8.0	4.0	0.25
HTD	0.25			0.707755	MLP				8.0	4.0	0.5
HTD	0.5			0.711531	MLP				8.0	4.0	0.0
HTD	0.5			0.71912	MLP				8.0	4.0	0.1
HTD	0			0.712134	MLP				8.0	8.0	0.1
T1D	0.1			0.614363	MLP				2.0	16.0	0.0
T1D	0			0.625625	MLP				2.0	32.0	0.0
T1D	0.5			0.635892	MLP				2.0	32.0	0.1
T1D	0			0.626018	MLP				2.0	8.0	0.0
T1D	0.1			0.628223	MLP				2.0	8.0	0.0
T1D	0.1			0.634904	MLP				2.0	8.0	0.5
T1D	0.25			0.623475	MLP				2.0	8.0	0.1
T1D	0.25			0.638	MLP				2.0	8.0	0.5
T1D	0.5			0.63671	MLP				2.0	8.0	0.5
T1D	0			0.615612	MLP				4.0	32.0	0.25
T1D	0.5			0.632691	MLP				4.0	32.0	0.1
T1D	0.5			0.642403	MLP				4.0	4.0	0.1
T1D	0.5			0.655147	MLP				4.0	4.0	0.5
T1D	0			0.630459	MLP				4.0	8.0	0.1
T1D	0.1			0.640353	MLP				4.0	8.0	0.0
T1D	0.1			0.622558	MLP				4.0	8.0	0.1
T1D	0.5			0.664946	MLP				8.0	16.0	0.5
T1D	0.1			0.634666	MLP				8.0	32.0	0.0
T1D	0.25			0.644463	MLP				8.0	32.0	0.25
T1D	0			0.646864	MLP				8.0	4.0	0.25
T1D	0.25			0.652155	MLP				8.0	4.0	0.25
T1D	0.25			0.655779	MLP				8.0	4.0	0.5
T1D	0.5			0.640958	MLP				8.0	4.0	0.0
T1D	0.5			0.642936	MLP				8.0	4.0	0.1
T1D	0.25			0.641486	MLP				8.0	8.0	0.25
T2D	0.1			0.672432	MLP				2.0	16.0	0.0
T2D	0			0.6516	MLP				2.0	32.0	0.0
T2D	0.25			0.655853	MLP				2.0	32.0	0.0
T2D	0.5			0.672486	MLP				2.0	32.0	0.1
T2D	0.5			0.676922	MLP				2.0	32.0	0.25
T2D	0			0.655969	MLP				2.0	8.0	0.0
T2D	0.1			0.647414	MLP				2.0	8.0	0.0
T2D	0.1			0.679931	MLP				2.0	8.0	0.5
T2D	0.25			0.684565	MLP				2.0	8.0	0.5
T2D	0.5			0.689203	MLP				2.0	8.0	0.5
T2D	0			0.662934	MLP				4.0	32.0	0.25
T2D	0.5			0.667055	MLP				4.0	32.0	0.1
T2D	0.25			0.682346	MLP				4.0	4.0	0.25
T2D	0.5			0.688474	MLP				4.0	4.0	0.1
T2D	0			0.670094	MLP				4.0	8.0	0.1
T2D	0			0.667539	MLP				4.0	8.0	0.5
T2D	0.1			0.671638	MLP				4.0	8.0	0.1
T2D	0.1			0.649289	MLP				8.0	32.0	0.0
T2D	0.25			0.666947	MLP				8.0	32.0	0.25
T2D	0			0.682488	MLP				8.0	4.0	0.25
T2D	0.25			0.685643	MLP				8.0	4.0	0.25
T2D	0.25			0.685035	MLP				8.0	4.0	0.5
T2D	0.5			0.674287	MLP				8.0	4.0	0.0
T2D	0.5			0.686341	MLP				8.0	4.0	0.1
T2D	0			0.669294	MLP				8.0	8.0	0.1

## Sheet: 2
Supplementary data 2: Comparison of using traditional pre-processing steps (QC) or not (NO-QC) using the LASSO and GLN models for the 8 benchmark traits.
Trait	Model	ROC AUC	MCC	ROC AUC 2.5%	ROC AUC 97.5%	MCC 2.5%	MCC 97.5%
AFF	GLN_NO-QC	0.746367	0.167959	0.736172	0.756216	0.157404	0.178405
AFF	GLN_QC	0.74675	0.160189	0.736115	0.756698	0.147788	0.172643
AFF	LASSO_NO-QC	0.747059	0.169878	0.736847	0.757391	0.159504	0.181108
AFF	LASSO_QC	0.744202	0.156367	0.734031	0.754492	0.147631	0.165384
AMI	GLN_NO-QC	0.726243	0.107445	0.712099	0.739964	0.0986384	0.116065
AMI	GLN_QC	0.71206	0.0658648	0.696126	0.726159	0.0532961	0.0795325
AMI	LASSO_NO-QC	0.710396	0.0933931	0.696025	0.724748	0.0827337	0.103068
AMI	LASSO_QC	0.697129	0.0578714	0.682147	0.711847	0.0435002	0.0725415
ASH	GLN_NO-QC	0.598703	0.0762165	0.588747	0.608953	0.0663825	0.0862183
ASH	GLN_QC	0.599538	0.0555327	0.589545	0.610005	0.0438127	0.0677313
ASH	LASSO_NO-QC	0.605576	0.0750608	0.595701	0.615672	0.0650681	0.085223
ASH	LASSO_QC	0.601087	0.0449729	0.591316	0.611201	0.0288136	0.0603434
GT	GLN_NO-QC	0.767147	0.0934052	0.747714	0.786543	0.0852373	0.101395
GT	GLN_QC	0.772727	0.0338109	0.754937	0.79046	0.0137946	0.054948
GT	LASSO_NO-QC	0.755232	0.0797415	0.736788	0.77268	0.0684447	0.0922513
GT	LASSO_QC	0.76197	0	0.743708	0.780105	0	0
HT	GLN_NO-QC	0.715437	0.268292	0.709623	0.721379	0.258713	0.277622
HT	GLN_QC	0.713607	0.238727	0.707826	0.718955	0.227956	0.249372
HT	LASSO_NO-QC	0.71991	0.273566	0.714553	0.725098	0.264929	0.282224
HT	LASSO_QC	0.715257	0.130901	0.70963	0.720515	0.118716	0.142368
HTD	GLN_NO-QC	0.737741	0.155346	0.727067	0.748748	0.141477	0.16861
HTD	GLN_QC	0.719243	0.12234	0.70671	0.730344	0.107637	0.136338
HTD	LASSO_NO-QC	0.733456	0.14567	0.722744	0.744382	0.135853	0.155806
HTD	LASSO_QC	0.715917	0.116396	0.703837	0.726755	0.102377	0.13027
T1D	GLN_NO-QC	0.691996	0.0465051	0.662759	0.72091	0.0368509	0.0558858
T1D	GLN_QC	0.687474	0.0530688	0.65409	0.720342	0.0419993	0.0638612
T1D	LASSO_NO-QC	0.653299	0.0460446	0.6236	0.684349	0.0298612	0.0629731
T1D	LASSO_QC	0.654415	0.0494466	0.619758	0.686148	0.0336265	0.0651276
T2D	GLN_NO-QC	0.708944	0.137382	0.699114	0.717921	0.126043	0.148389
T2D	GLN_QC	0.696661	0.115389	0.686169	0.707283	0.100671	0.129706
T2D	LASSO_NO-QC	0.702359	0.135848	0.691927	0.711933	0.126138	0.145691
T2D	LASSO_QC	0.69158	0.125334	0.6806	0.702111	0.11218	0.138194

## Sheet: 3
Supplementary data 3: Comparison of model total training time, training latency (seconds per batch of 64 samples) and number of parameters. Average performances are shown. All models include covariates age, sex and first 10 genotype principal components.
Model	s/step	Params (m)	ROC AUC	MCC	Total time (h)
LASSO	0.3645	3.2	0.703432	0.127362	33.7528
GLN	0.4845	26.2	0.71146	0.131586	31.9211
MLP	0.468	32.3	0.7012	0.120342	36.1244
CNN	0.4605	1.7	0.679152	0.112479	25.9061

## Sheet: 4
Supplementary data 4: Comparison of using different multi task models on the 8 benchmark traits.
Trait	Model	ROC AUC	MCC	ROC AUC 2.5%	ROC AUC 97.5%	MCC 2.5%	MCC 97.5%
AFF	GLN	0.734153	0	0.724413	0.743822	0	0
AFF	GLN_MGMoE	0.681695	0	0.670876	0.691958	0	0
AFF	MLP	0.728727	0	0.717741	0.738915	0	0
AMI	GLN	0.731141	0	0.71667	0.746353	0	0
AMI	GLN_MGMoE	0.738164	0	0.725045	0.7514	0	0
AMI	MLP	0.736081	0	0.722649	0.749534	0	0
ASH	GLN	0.538087	0	0.528319	0.548395	0	0
ASH	GLN_MGMoE	0.530122	0	0.520509	0.539662	0	0
ASH	MLP	0.539615	0	0.529688	0.549599	0	0
GT	GLN	0.747575	0	0.726298	0.767291	0	0
GT	GLN_MGMoE	0.766504	0	0.748713	0.783046	0	0
GT	MLP	0.768223	-0.000379028	0.749714	0.785899	-0.000866621	0
HT	GLN	0.69372	0.127615	0.68786	0.699257	0.116441	0.138953
HT	GLN_MGMoE	0.691221	0.19229	0.685489	0.696677	0.181161	0.201846
HT	MLP	0.686167	0.176088	0.680562	0.691725	0.165288	0.187455
HTD	GLN	0.696672	-0.00189703	0.685214	0.708089	-0.002782	-0.000959718
HTD	GLN_MGMoE	0.698087	0	0.687028	0.710454	0	0
HTD	MLP	0.702423	0	0.691599	0.714443	0	0
T1D	GLN	0.682011	0.0326623	0.652916	0.710087	0.00561148	0.0693387
T1D	GLN_MGMoE	0.615007	0.0149482	0.583244	0.647853	-0.000218025	0.036147
T1D	MLP	0.639476	0.0241516	0.611212	0.666838	-0.00173753	0.0621416
T2D	GLN	0.678891	0.00972447	0.668199	0.688839	-0.00227343	0.0305409
T2D	GLN_MGMoE	0.66911	0.00760955	0.658241	0.67956	-0.00335697	0.020485
T2D	MLP	0.669817	0.016589	0.658642	0.680972	0.0020545	0.0316715

## Sheet: 5
Supplementary data 5: Model performance on 8 benchmark traits, adjusted for age, sex and first 10 principal components.
Trait	Model	ROC AUC	MCC	ROC AUC 2.5%	ROC AUC 97.5%	MCC 2.5%	MCC 97.5%
AFF	CNN	0.732227	0.143029	0.721041	0.743082	0.134603	0.151159
AFF	GLN	0.746577	0.168316	0.735926	0.757437	0.158159	0.179071
AFF	LASSO	0.74727	0.170147	0.737065	0.757713	0.159203	0.180976
AFF	MLP	0.738658	0.155742	0.727711	0.748833	0.14575	0.166894
AMI	CNN	0.685137	0.0954365	0.670874	0.70055	0.0869199	0.104343
AMI	GLN	0.726069	0.107333	0.71107	0.739211	0.0980261	0.116282
AMI	LASSO	0.710517	0.0931926	0.694379	0.725948	0.0825869	0.103406
AMI	MLP	0.725095	0.102592	0.71079	0.739078	0.094551	0.110728
ASH	CNN	0.564173	0.0447902	0.554056	0.573797	0.0356242	0.0549368
ASH	GLN	0.598311	0.0759224	0.588487	0.607589	0.0646369	0.0864847
ASH	LASSO	0.605429	0.0748088	0.596067	0.615106	0.0651178	0.0848306
ASH	MLP	0.603865	0.0829262	0.59428	0.613174	0.072767	0.0927896
GT	CNN	0.743399	0.083986	0.72409	0.761182	0.0763939	0.0912242
GT	GLN	0.767238	0.0933966	0.747581	0.785421	0.0845389	0.101262
GT	LASSO	0.755455	0.0798151	0.736293	0.773363	0.0670228	0.0923781
GT	MLP	0.763262	0.0889658	0.743532	0.782283	0.0795653	0.0973279
HT	CNN	0.698385	0.250053	0.692792	0.703848	0.241234	0.259027
HT	GLN	0.715365	0.268286	0.710152	0.720482	0.259511	0.276861
HT	LASSO	0.719837	0.273366	0.714384	0.724994	0.264186	0.281591
HT	MLP	0.705753	0.247898	0.700131	0.711518	0.238018	0.257108
HTD	CNN	0.671691	0.112893	0.659797	0.684053	0.104435	0.120472
HTD	GLN	0.737825	0.155529	0.726416	0.749096	0.141574	0.168367
HTD	LASSO	0.733402	0.145415	0.722732	0.743792	0.135682	0.154819
HTD	MLP	0.717728	0.129167	0.706484	0.728526	0.117167	0.141166
T1D	CNN	0.665283	0.046145	0.634386	0.695252	0.0346996	0.0571436
T1D	GLN	0.691377	0.0463074	0.661428	0.721718	0.0355893	0.0564714
T1D	LASSO	0.653315	0.0464868	0.620099	0.681558	0.0291666	0.0648169
T1D	MLP	0.652932	0.0360275	0.623261	0.679997	0.0269329	0.0443282
T2D	CNN	0.672921	0.123501	0.66175	0.683463	0.113701	0.13285
T2D	GLN	0.708918	0.137597	0.699266	0.717903	0.127063	0.14835
T2D	LASSO	0.702231	0.135662	0.692299	0.712334	0.125431	0.145227
T2D	MLP	0.702309	0.119419	0.692859	0.712243	0.106298	0.13316

## Sheet: 6
Supplementary data 6: Comparison of the GLN model and other established PRS tools (bigstatsr and snpnet-2.0) on 8 benchmark traits, adjusted for age, sex and first 10 principal components.
Trait	Model	ROC AUC	MCC	ROC AUC 2.5%	ROC AUC 97.5%	MCC 2.5%	MCC 97.5%
AFF	GLN	0.756103	0.174512	0.74552	0.765991	0.162317	0.187192
AFF	SN - EN	0.763095	0	0.752459	0.773086	0	0
AFF	SN - LASSO	0.763287	0	0.753399	0.772862	0	0
AFF	SN - RIDGE	0.75843	0	0.748265	0.768342	0	0
AFF	bigsnpr - GRID	0.755795	0.164424	0.7458	0.765839	0.150465	0.177716
AMI	GLN	0.733761	0.114382	0.718988	0.748208	0.104042	0.125044
AMI	SN - EN	0.75442	0	0.741368	0.767225	0	0
AMI	SN - LASSO	0.754605	0	0.741158	0.767269	0	0
AMI	SN - RIDGE	0.752565	0	0.738395	0.76612	0	0
AMI	bigsnpr - GRID	0.7491	-0.00091826	0.734644	0.76212	-0.00158277	0
ASH	GLN	0.608693	0.0801157	0.59838	0.618171	0.0688276	0.0915392
ASH	SN - EN	0.612861	0	0.60374	0.622243	0	0
ASH	SN - LASSO	0.612701	0	0.602709	0.622816	0	0
ASH	bigsnpr - GRID	0.620875	0	0.611722	0.630579	0	0
GT	GLN	0.78269	0.100121	0.764311	0.800544	0.0904305	0.10938
GT	SN - EN	0.795036	0	0.776269	0.812282	0	0
GT	SN - LASSO	0.795561	0	0.777955	0.813401	0	0
GT	SN - RIDGE	0.786959	0	0.767736	0.804508	0	0
GT	bigsnpr - GRID	0.793292	0.0967582	0.774693	0.810577	0.0884982	0.10435
HT	GLN	0.72801	0.255362	0.722919	0.733289	0.244704	0.266126
HT	SN - EN	0.73307	0.0906845	0.727588	0.738515	0.0794062	0.102302
HT	SN - LASSO	0.731665	0.0979043	0.726107	0.73714	0.08643	0.108894
HT	SN - RIDGE	0.733425	0.0722825	0.728289	0.73892	0.060703	0.0835925
HT	bigsnpr - GRID	0.733245	0.231753	0.72784	0.738667	0.221089	0.242461
HTD	GLN	0.743379	0.146986	0.732767	0.753963	0.133407	0.160914
HTD	SN - EN	0.75646	0	0.745463	0.766138	0	0
HTD	SN - LASSO	0.755381	0	0.744837	0.766041	0	0
HTD	SN - RIDGE	0.748987	0	0.737944	0.759536	0	0
HTD	bigsnpr - GRID	0.752903	0	0.74283	0.763252	0	0
T1D	GLN	0.695266	0.0631289	0.665543	0.724123	0.0505555	0.0754741
T1D	SN - EN	0.684991	0	0.654673	0.713343	0	0
T1D	SN - LASSO	0.68301	0	0.656435	0.712805	0	0
T1D	SN - RIDGE	0.684461	0	0.657231	0.712291	0	0
T1D	bigsnpr - GRID	0.67878	0.0230587	0.649197	0.708315	-0.00292456	0.0521991
T2D	GLN	0.718997	0.12196	0.708523	0.729103	0.107564	0.136282
T2D	SN - EN	0.731518	0	0.722413	0.741107	0	0
T2D	SN - LASSO	0.729735	0	0.719163	0.739473	0	0
T2D	SN - RIDGE	0.735284	0	0.725761	0.745	0	0
T2D	bigsnpr - GRID	0.729264	-0.00351068	0.720122	0.738571	-0.00465863	-0.00225548

## Sheet: 7
Supplementary data 7: Comparison of using the LASSO and GLN models with the covariates age, sex and first 10 principal components and genotype against only using the covariates. When only using the covariates, the same model architecture is used but with the genotype modality omitted.
Trait	Model	ROC AUC	MCC	ROC AUC 2.5%	ROC AUC 97.5%	MCC 2.5%	MCC 97.5%
AFF	GLN	0.746577	0.168316	0.735926	0.757437	0.158159	0.179071
AFF	LASSO	0.74727	0.170147	0.737065	0.757713	0.159203	0.180976
AFF	LINEAR_COV	0.738689	0.158117	0.727657	0.749105	0.148102	0.167494
AFF	NN_COV	0.736635	0.151899	0.725449	0.747143	0.142812	0.161324
AMI	GLN	0.726069	0.107333	0.71107	0.739211	0.0980261	0.116282
AMI	LASSO	0.710517	0.0931926	0.694379	0.725948	0.0825869	0.103406
AMI	LINEAR_COV	0.73819	0.116696	0.7248	0.751128	0.107631	0.126187
AMI	NN_COV	0.736525	0.108076	0.722376	0.749115	0.0996789	0.116149
ASH	GLN	0.598311	0.0759224	0.588487	0.607589	0.0646369	0.0864847
ASH	LASSO	0.605429	0.0748088	0.596067	0.615106	0.0651178	0.0848306
ASH	LINEAR_COV	0.541799	0.0301511	0.531833	0.551684	0.0207928	0.0393754
ASH	NN_COV	0.539873	0.0264396	0.530164	0.55052	0.0173651	0.0358188
GT	GLN	0.767238	0.0933966	0.747581	0.785421	0.0845389	0.101262
GT	LASSO	0.755455	0.0798151	0.736293	0.773363	0.0670228	0.0923781
GT	LINEAR_COV	0.769161	0.0929849	0.751925	0.786013	0.0834057	0.101152
GT	NN_COV	0.765558	0.0915138	0.747642	0.781881	0.0823687	0.0997972
HT	GLN	0.715365	0.268286	0.710152	0.720482	0.259511	0.276861
HT	LASSO	0.719837	0.273366	0.714384	0.724994	0.264186	0.281591
HT	LINEAR_COV	0.697727	0.248777	0.692365	0.703101	0.240265	0.257154
HT	NN_COV	0.697395	0.2465	0.692044	0.702647	0.23805	0.254542
HTD	GLN	0.737825	0.155529	0.726416	0.749096	0.141574	0.168367
HTD	LASSO	0.733402	0.145415	0.722732	0.743792	0.135682	0.154819
HTD	LINEAR_COV	0.699228	0.124766	0.687495	0.710589	0.116169	0.133224
HTD	NN_COV	0.697861	0.123684	0.686182	0.709574	0.114749	0.13212
T1D	GLN	0.691377	0.0463074	0.661428	0.721718	0.0355893	0.0564714
T1D	LASSO	0.653315	0.0464868	0.620099	0.681558	0.0291666	0.0648169
T1D	LINEAR_COV	0.588898	0.0276857	0.556942	0.620477	0.0186706	0.0362571
T1D	NN_COV	0.581752	0.0248292	0.5496	0.611398	0.0156391	0.0332483
T2D	GLN	0.708918	0.137597	0.699266	0.717903	0.127063	0.14835
T2D	LASSO	0.702231	0.135662	0.692299	0.712334	0.125431	0.145227
T2D	LINEAR_COV	0.670291	0.116238	0.659352	0.680771	0.107162	0.124751
T2D	NN_COV	0.671419	0.116211	0.659748	0.682034	0.106783	0.125011

## Sheet: 8
Supplementary data 8: Case counts per trait, stratified by self-reported country of origin
Origin	Trait	Case Count
AF	AFF	116
AF	AMI	55
AF	ASH	220
AF	GT	25
AF	HT	531
AF	HTD	106
AF	T1D	14
AF	T2D	138
AS	AFF	95
AS	AMI	38
AS	ASH	138
AS	GT	20
AS	HT	360
AS	HTD	70
AS	T1D	19
AS	T2D	107
EU	AFF	302
EU	AMI	132
EU	ASH	461
EU	GT	58
EU	HT	1619
EU	HTD	280
EU	T1D	57
EU	T2D	435
NA	AFF	62
NA	AMI	19
NA	ASH	135
NA	GT	16
NA	HT	285
NA	HTD	82
NA	T1D	9
NA	T2D	79
OC	AFF	44
OC	AMI	16
OC	ASH	99
OC	GT	11
OC	HT	220
OC	HTD	52
OC	T1D	11
OC	T2D	45
SA	AFF	10
SA	AMI	3
SA	ASH	34
SA	GT	5
SA	HT	81
SA	HTD	19
SA	T1D	8
SA	T2D	18
UK	AFF	20142
UK	AMI	10170
UK	ASH	32492
UK	GT	4803
UK	HT	98798
UK	HTD	18585
UK	T1D	3394
UK	T2D	23840

## Sheet: 9
Supplementary data 9: Performance of the GLN model on 8 benchmark traits, stratified by self-reported country of origin.
Trait	Model	Ethnicity Group	ROC AUC	MCC	ROC AUC 2.5%	ROC AUC 97.5%	MCC 2.5%	MCC 97.5%
AFF	GLN	AF	0.742733	0.103091	0.652094	0.82921	0.00580305	0.2179
AFF	GLN	AS	0.785531	0.107952	0.68865	0.867155	0.00555128	0.224476
AFF	GLN	EU	0.766174	0.183114	0.691215	0.837681	0.065997	0.292844
AFF	GLN	NA	0.724658	0.0818171	0.521842	0.886625	-0.0413508	0.314822
AFF	GLN	OC	0.707781	0.232391	0.4742	0.936552	-0.0470686	0.557177
AFF	GLN	SA	0.717766	-0.0284913	0.426168	0.975207	-0.0517241	-0.0117363
AFF	GLN	UK	0.74394	0.16371	0.733237	0.754077	0.149968	0.177168
AMI	GLN	AF	0.717974	0.124032	0.583954	0.832329	0.0490108	0.197144
AMI	GLN	AS	0.80359	0.159698	0.737005	0.85918	0.114104	0.20164
AMI	GLN	EU	0.729429	0.104773	0.551486	0.886635	0.0241826	0.175306
AMI	GLN	NA	0.685897	0.0678327	0.324723	1	-0.0523424	0.208042
AMI	GLN	OC	0.322376	-0.0625852	0.249287	0.39785	-0.106642	-0.042662
AMI	GLN	SA	0.5632	0.137386	0.115702	0.966942	-0.0636371	0.361806
AMI	GLN	UK	0.725835	0.107549	0.710808	0.739176	0.0985397	0.116302
ASH	GLN	AF	0.57289	0.0328395	0.516812	0.630322	-0.0233359	0.0895177
ASH	GLN	AS	0.626811	0.0959463	0.565211	0.686914	0.0378542	0.15875
ASH	GLN	EU	0.61155	0.0210042	0.545313	0.675032	-0.0418573	0.090882
ASH	GLN	NA	0.623706	0.159713	0.493216	0.750024	0.0300534	0.302945
ASH	GLN	OC	0.485146	-0.0168775	0.233501	0.759807	-0.126076	0.153509
ASH	GLN	SA	0.651004	-0.0340326	0.515153	0.781204	-0.147928	0.138345
ASH	GLN	UK	0.605443	0.0847602	0.595503	0.615366	0.0748033	0.0952111
GT	GLN	AF	0.758774	-0.0109347	0.557809	0.906408	-0.0151916	-0.00649138
GT	GLN	AS	0.687309	0.0175945	0.573328	0.78724	-0.0255175	0.103682
GT	GLN	EU	0.818072	0.124589	0.601286	0.955192	-0.0141066	0.313568
GT	GLN	NA	0.751397	-0.0103037	0.614815	0.941176	-0.0204756	0
GT	GLN	SA	0.278653	-0.0200883	0.2	0.358333	-0.036434	-0.00826446
GT	GLN	UK	0.762327	0.0616019	0.740936	0.780808	0.0452864	0.0783845
HT	GLN	AF	0.75493	0.333993	0.726481	0.783441	0.27955	0.388276
HT	GLN	AS	0.740412	0.337461	0.707735	0.771	0.278399	0.393783
HT	GLN	EU	0.734089	0.226658	0.695196	0.772	0.149192	0.302333
HT	GLN	NA	0.722549	0.235647	0.641505	0.800483	0.0867618	0.375041
HT	GLN	OC	0.768385	0.133291	0.646894	0.867761	-0.0705392	0.385568
HT	GLN	SA	0.758372	0.310221	0.636741	0.865806	0.112687	0.514466
HT	GLN	UK	0.726679	0.254131	0.721204	0.731903	0.243928	0.264834
HTD	GLN	AF	0.741618	0.134588	0.654742	0.818659	0.0529915	0.213312
HTD	GLN	AS	0.7224	0.16513	0.646387	0.794494	0.104283	0.226438
HTD	GLN	EU	0.755802	0.102302	0.676795	0.823184	0.0182228	0.184854
HTD	GLN	NA	0.654878	0.137141	0.52505	0.78398	-0.00992626	0.267064
HTD	GLN	OC	0.755974	-0.0505375	0.684564	0.827386	-0.0831162	-0.0348633
HTD	GLN	SA	0.411964	-0.0472503	0.0166667	0.818182	-0.0774009	-0.025656
HTD	GLN	UK	0.732009	0.149904	0.721359	0.74281	0.13789	0.161223
T1D	GLN	AF	0.608239	0.0588842	0.52622	0.694036	0.023919	0.0826246
T1D	GLN	AS	0.712079	0.0759374	0.62334	0.789687	0.0549384	0.0949071
T1D	GLN	EU	0.741762	0.0736175	0.0760742	1	-0.0173809	0.139787
T1D	GLN	NA	0.994401	0.119927	0.977941	1	0.0738096	0.183987
T1D	GLN	OC	0.966053	0.182297	0.932886	0.993243	0.12923	0.287222
T1D	GLN	SA	0.327732	-0.163541	0.23261	0.425	-0.256677	-0.0986928
T1D	GLN	UK	0.670579	0.0446585	0.642972	0.699825	0.0351122	0.0541461
T2D	GLN	AF	0.727638	0.194862	0.685047	0.768059	0.138977	0.249572
T2D	GLN	AS	0.732186	0.235523	0.693503	0.770671	0.185678	0.2832
T2D	GLN	EU	0.728146	0.0769706	0.659608	0.794478	-0.0046967	0.165621
T2D	GLN	NA	0.800762	0.248643	0.678346	0.910194	0.0669286	0.423846
T2D	GLN	OC	0.811942	0.301015	0.583893	1	-0.0237289	0.727598
T2D	GLN	SA	0.483438	-0.0770207	0.347107	0.669421	-0.124126	-0.039045
T2D	GLN	UK	0.705159	0.132786	0.695067	0.715526	0.118942	0.146337

## Sheet: 10
Supplementary data 10: Diseases and case counts used for large scale training.
Trait	Count
Other bacterial intestinal infections	3482
Viral and other specified intestinal infections	1220
Diarrhoea and gastro-enteritis of presumed infectious origin	10178
Other septicaemia	6213
Bacterial infection of unspecified site	1107
Viral infection of unspecified site	2367
Candidiasis	3433
Streptococcus and staphylococcus as the cause of diseases classified to other chapters	5686
Other bacterial agents as the cause of diseases classified to other chapters	12042
Other specified infectious agents as the cause of diseases classified to other chapters	1715
Malignant neoplasm of oesophagus	1027
Malignant neoplasm of colon	4134
Malignant neoplasm of rectum	2012
Malignant neoplasm of bronchus and lung	3261
Malignant melanoma of skin	2820
Other malignant neoplasms of skin	15778
Malignant neoplasm of breast	13534
Malignant neoplasm of corpus uteri	1664
Malignant neoplasm of ovary	1267
Malignant neoplasm of prostate	8259
Malignant neoplasm of kidney except renal pelvis	1415
Malignant neoplasm of bladder	2859
Secondary and unspecified malignant neoplasm of lymph nodes	7840
Secondary malignant neoplasm of respiratory and digestive organs	7107
Secondary malignant neoplasm of other sites	5583
Malignant neoplasm without specification of site	1795
Diffuse non-Hodgkins lymphoma	1201
Other and unspecified types of non-Hodgkins lymphoma	1596
Melanoma in situ	1061
Carcinoma in situ of skin	1019
Carcinoma in situ of breast	2805
Benign neoplasm of colon rectum anus and anal canal	18515
Benign neoplasm of other and ill-defined parts of digestive system	1663
Benign lipomatous neoplasm	8146
Haemangioma and lymphangioma any site	2045
Melanocytic naevi	5922
Other benign neoplasms of skin	5112
Benign neoplasm of breast	1748
Leiomyoma of uterus	12189
Benign neoplasm of ovary	1862
Benign neoplasm of other and unspecified endocrine glands	1235
Neoplasm of uncertain or unknown behaviour of oral cavity and digestive organs	1575
Neoplasm of uncertain or unknown behaviour of urinary organs	1066
Iron deficiency anaemia	11824
Vitamin B12 deficiency anaemia	1246
Anaemia in chronic diseases classified elsewhere	1045
Other anaemias	16467
Other coagulation defects	1325
Purpura and other haemorrhagic conditions	2496
Agranulocytosis	4674
Other hypothyroidism	19825
Other non-toxic goitre	2255
Thyrotoxicosis [hyperthyroidism]	2542
Insulin-dependent diabetes mellitus	3659
Non-insulin-dependent diabetes mellitus	25504
Unspecified diabetes mellitus	3340
Other disorders of pancreatic internal secretion	1480
Hyperparathyroidism and other disorders of parathyroid gland	1172
Deficiency of other B group vitamins	1219
Vitamin D deficiency	1105
Obesity	17846
Disorders of lipoprotein metabolism and other lipidaemias	49658
Disorders of mineral metabolism	3492
Volume depletion	4672
Other disorders of fluid electrolyte and acid-base balance	9099
Postprocedural endocrine and metabolic disorders not elsewhere classified	1907
Unspecified dementia	1096
Delirium not induced by alcohol and other psychoactive substances	1483
Mental and behavioural disorders due to use of alcohol	7123
Mental and behavioural disorders due to use of tobacco	16998
Bipolar affective disorder	1332
Depressive episode	17659
Other anxiety disorders	10162
Parkinsons disease	1854
Other extrapyramidal and movement disorders	1020
Other degenerative diseases of nervous system not elsewhere classified	1036
Multiple sclerosis	1712
Epilepsy	4923
Migraine	4027
Transient cerebral ischaemic attacks and related syndromes	3487
Sleep disorders	7403
Facial nerve disorders	1163
Nerve root and plexus compressions in diseases classified elsewhere	5743
Mononeuropathies of upper limb	13645
Mononeuropathies of lower limb	2130
Other polyneuropathies	1911
Hemiplegia	2256
Other disorders of brain	2318
Other disorders of nervous system in diseases classified elsewhere	1542
Hordeolum and chalazion	2321
Other disorders of eyelid	7550
Disorders of lachrymal system	3000
Other disorders of conjunctiva	1033
Other disorders of cornea	1006
Senile cataract	13927
Other cataract	21425
Retinal detachments and breaks	4226
Other retinal disorders	5419
Retinal disorders in diseases classified elsewhere	1950
Glaucoma	6884
Disorders of vitreous body	1982
Other strabismus	1193
Disorders of refraction and accommodation	2831
Visual disturbances	4354
Blindness and low vision	1347
Other disorders of external ear	1255
Nonsuppurative otitis media	1317
Perforation of tympanic membrane	1207
Disorders of vestibular function	1476
Other diseases of inner ear	1058
Conductive and sensorineural hearing loss	1408
Other hearing loss	4729
Multiple valve diseases	2867
Essential (primary) hypertension	104967
Hypertensive renal disease	1843
Angina pectoris	23710
Acute myocardial infarction	10732
Other acute ischaemic heart diseases	2177
Chronic ischaemic heart disease	34144
Pulmonary embolism	5185
Other pulmonary heart diseases	1361
Other diseases of pericardium	1631
Nonrheumatic mitral valve disorders	3540
Nonrheumatic aortic valve disorders	3924
Cardiomyopathy	1832
Atrioventricular and left bundle-branch block	5750
Other conduction disorders	3446
Cardiac arrest	1517
Paroxysmal tachycardia	4447
Atrial fibrillation and flutter	21381
Other cardiac arrhythmias	3939
Heart failure	8384
Complications and ill-defined descriptions of heart disease	6790
Subarachnoid haemorrhage	1042
Intracerebral haemorrhage	1061
Cerebral infarction	4762
Stroke not specified as haemorrhage or infarction	1351
Occlusion and stenosis of precerebral arteries not resulting in cerebral infarction	1457
Other cerebrovascular diseases	3882
Sequelae of cerebrovascular disease	1873
Atherosclerosis	1849
Aortic aneurysm and dissection	2112
Other peripheral vascular diseases	5406
Arterial embolism and thrombosis	1265
Other disorders of arteries and arterioles	2006
Phlebitis and thrombophlebitis	5252
Varicose veins of lower extremities	13605
Haemorrhoids	29719
Other non-infective disorders of lymphatic vessels and lymph nodes	1071
Hypotension	8017
Acute pharyngitis	1184
Acute upper respiratory infections of multiple and unspecified sites	1126
Pneumonia organism unspecified	14081
Unspecified acute lower respiratory infection	10878
Vasomotor and allergic rhinitis	1707
Chronic rhinitis nasopharyngitis and pharyngitis	1155
Chronic sinusitis	3192
Nasal polyp	3971
Other disorders of nose and nasal sinuses	8060
Chronic diseases of tonsils and adenoids	1219
Diseases of vocal cords and larynx not elsewhere classified	2299
Emphysema	2694
Other chronic obstructive pulmonary disease	12834
Asthma	34656
Bronchiectasis	3009
Pneumonitis due to solids and liquids	1094
Other interstitial pulmonary diseases	1634
Pleural effusion not elsewhere classified	7957
Pleural plaque	1202
Pneumothorax	1191
Respiratory failure not elsewhere classified	3456
Other respiratory disorders	5404
Embedded and impacted teeth	2273
Dental caries	4211
Diseases of pulp and periapical tissues	3021
Gingivitis and periodontal diseases	1110
Other disorders of teeth and supporting structures	3529
Diseases of salivary glands	1300
Stomatitis and related lesions	1225
Other diseases of lip and oral mucosa	3885
Diseases of tongue	1675
Oesophagitis	12319
Gastro-oesophageal reflux disease	33630
Other diseases of oesophagus	13661
Gastric ulcer	5907
Duodenal ulcer	4090
Gastritis and duodenitis	39811
Dyspepsia	15463
Other diseases of stomach and duodenum	11041
Acute appendicitis	3660
Inguinal hernia	20180
Umbilical hernia	5030
Ventral hernia	4600
Diaphragmatic hernia	37413
Crohns disease [regional enteritis]	2264
Ulcerative colitis	4106
Other non-infective gastro-enteritis and colitis	20122
Vascular disorders of intestine	1561
Paralytic ileus and intestinal obstruction without hernia	5667
Diverticular disease of intestine	39752
Irritable bowel syndrome	7816
Other functional intestinal disorders	16586
Fissure and fistula of anal and rectal regions	3932
Abscess of anal and rectal regions	1671
Other diseases of anus and rectum	30316
Other diseases of intestine	21025
Haemorrhoids and perianal venous thrombosis	3416
Peritonitis	1152
Other disorders of peritoneum	4799
Alcoholic liver disease	1170
Fibrosis and cirrhosis of liver	1266
Other inflammatory liver diseases	1011
Other diseases of liver	5436
Cholelithiasis	18968
Cholecystitis	3559
Other diseases of gallbladder	2468
Other diseases of biliary tract	2893
Acute pancreatitis	2642
Other diseases of pancreas	1743
Intestinal malabsorption	2764
Postprocedural disorders of digestive system not elsewhere classified	2227
Other diseases of digestive system	13655
Cutaneous abscess furuncle and carbuncle	3068
Cellulitis	10030
Other local infections of skin and subcutaneous tissue	1794
Pruritus	1042
Other dermatitis	2307
Psoriasis	3228
Skin changes due to chronic exposure to nonionising radiation	3526
Nail disorders	1437
Follicular cysts of skin and subcutaneous tissue	10210
Other disorders of pigmentation	1078
Seborrhoeic keratosis	4167
Decubitus ulcer	1693
Atrophic disorders of skin	3627
Hypertrophic disorders of skin	1382
Ulcer of lower limb not elsewhere classified	1686
Other disorders of skin and subcutaneous tissue not elsewhere classified	7496
Other rheumatoid arthritis	6166
Gout	5078
Other arthritis	17939
Polyarthrosis	6230
Coxarthrosis [arthrosis of hip]	16597
Gonarthrosis [arthrosis of knee]	27394
Arthrosis of first carpometacarpal joint	1950
Other arthrosis	24874
Acquired deformities of fingers and toes	12410
Other acquired deformities of limbs	2541
Disorders of patella	1167
Internal derangement of knee	19050
Other specific joint derangements	3462
Other joint disorders not elsewhere classified	17842
Other systemic involvement of connective tissue	2993
Scoliosis	1671
Other deforming dorsopathies	2611
Other inflammatory spondylopathies	2049
Spondylosis	11273
Other spondylopathies	6312
Cervical disk disorders	2124
Other intervertebral disk disorders	10154
Dorsalgia	19838
Other disorders of muscle	1297
Synovitis and tenosynovitis	6984
Other disorders of synovium and tendon	4951
Soft tissue disorders related to use overuse and pressure	2234
Other bursopathies	1154
Fibroblastic disorders	5277
Shoulder lesions	12147
Other enthesopathies	2268
Other soft tissue disorders not elsewhere classified	17275
Osteoporosis with pathological fracture	1281
Osteoporosis without pathological fracture	9469
Disorders of continuity of bone	2031
Other disorders of bone density and structure	2014
Other disorders of bone	2005
Other disorders of cartilage	1005
Chronic nephritic syndrome	1020
Tubulo-interstitial nephritis not specified as acute or chronic	1314
Obstructive and reflux uropathy	3837
Acute renal failure	8682
Chronic renal failure	8334
Unspecified renal failure	1887
Calculus of kidney and ureter	6241
Calculus of lower urinary tract	1051
Unspecified renal colic	2276
Other disorders of kidney and ureter not elsewhere classified	3571
Cystitis	3903
Neuromuscular dysfunction of bladder not elsewhere classified	1984
Other disorders of bladder	11578
Urethral stricture	4298
Other disorders of urethra	1025
Other disorders of urinary system	25836
Hyperplasia of prostate	15668
Inflammatory diseases of prostate	2065
Other disorders of prostate	1792
Hydrocele and spermatocele	1786
Orchitis and epididymitis	1055
Redundant prepuce phimosis and paraphimosis	2688
Other disorders of penis	2699
Other disorders of male genital organs	3530
Benign mammary dysplasia	2228
Unspecified lump in breast	1912
Other disorders of breast	1545
Inflammatory disease of cervix uteri	1364
Other female pelvic inflammatory diseases	3502
Endometriosis	4635
Female genital prolapse	14606
Noninflammatory disorders of ovary Fallopian tube and broad ligament	6400
Polyp of female genital tract	13105
Other noninflammatory disorders of uterus except cervix	6538
Erosion and ectropion of cervix uteri	1084
Dysplasia of cervix uteri	1803
Other noninflammatory disorders of cervix uteri	2259
Other noninflammatory disorders of vagina	1939
Other noninflammatory disorders of vulva and perineum	2505
Excessive frequent and irregular menstruation	15392
Other abnormal uterine and vaginal bleeding	4942
Pain and other conditions associated with female genital organs and menstrual cycle	3986
Menopausal and other perimenopausal disorders	12751
Female infertility	1160
Postprocedural disorders of genito-urinary system not elsewhere classified	1479
Other abnormal products of conception	1489
Spontaneous abortion	1554
Medical abortion	1244
Haemorrhage in early pregnancy	1039
Maternal care for other conditions predominantly related to pregnancy	2073
Maternal care for known or suspected malpresentation of foetus	1245
Maternal care for known or suspected abnormality of pelvic organs	1727
Maternal care for other known or suspected foetal problems	2159
Premature rupture of membranes	1247
False labour	1207
Prolonged pregnancy	1381
Long labour	2247
Labour and delivery complicated by foetal stress [distress]	3851
Perineal laceration during delivery	6192
Postpartum haemorrhage	1508
Single spontaneous delivery	2310
Other maternal diseases classifiable elsewhere but complicating pregnancy childbirth and the puerperium	1991

[truncated: 5 more sheets: 11, 12, 13, 14, 15]
